# Supplementary material for: Comparative genomics of Fructobacillus spp. and Leuconostoc spp. reveals niche-specific evolution of Fructobacillus spp
Source: BMC Genomics. 2015 Dec 29;16:1117. doi: 10.1186/s12864-015-2339-x (PMC4696137; doi:10.1186/s12864-015-2339-x)
Supplement: Additional file 2: Table S1. — Genus-unique genes for Fructobacillus and Leuconostoc. (XLSX 15 kb) [file 12864_2015_2339_MOESM2_ESM.xlsx]

## Sheet: genus unique genes
Additional file 2: Table S1. Genus-unique genes for Fructobacillus and Leuconostoc
	Fructobacillus spp. (n=5)	Leuconostoc spp. (n=9)
Fructobacillus-unique genes
Alcohol dehydrogenase [EC: 1.1.1.1]	4*	0
NAD(P)H dehydrogenase [EC: 1.6.5.2]	5	1
Chloride peroxidase [EC: 1.11.1.10]	5	0
levansucrase [EC:2.4.1.10]	4	0
acylaminoacyl-peptidase [EC:3.4.19.1]	5	1
elaA; ElaA protein	5	0
MFS transporter, OPA family, glycerol-3-phosphate transporter	4	2
emrE; small multidrug resistance family protein	5	0
K06872 uncharacterized protein	4	0
K06994; putative drug exporter of the RND superfamily	4	2
K07025; putative hydrolase of the HAD superfamily	5	0
rsmD; 16S rRNA (guanine966-N2)-methyltransferase [EC:2.1.1.171]	5	0
cylA; multidrug/hemolysin transport system ATP-binding protein	5	0
ABC-2.CYL.P, cylB; multidrug/hemolysin transport system permease protein	5	2
adaA; AraC family transcriptional regulator, regulatory protein of adaptative response / methylphosphotriester-DNA alkyltransferase methyltransferase [EC:2.1.1.-]	4	0
pbuX; xanthine permease	5	1
Leuconostoc-unique genes
pyruvate dehydrogenase E1 component subunit α & β [EC:1.2.4.1]	0	9, 8
CoA-disulfide reductase	0	9
NADH oxidase [EC:1.6.-.-]	0	9
dihydrolipoamide dehydrogenase [EC:1.8.1.4]	0	9
Cytochrome d ubiquinol oxidase subunit I &II [EC:1.10.3.-]	0	8, 9
Glutathione peroxidase [EC; 1.11.1.9]	0	8
methylated-DNA-[protein]-cysteine S-methyltransferase [EC:2.1.1.63]	1	8
cyclopropane-fatty-acyl-phospholipid synthase [EC:2.1.1.79]	0	8
transketolase [EC:2.2.1.1]	0	8
pyruvate dehydrogenase E2 component [EC:2.3.1.12]	0	9
sucrose phosphorylase [EC:2.4.1.7]	0	7
poly(glycerol-phosphate) alpha-glucosyltransferase [EC:2.4.1.52]	0	7
heptaprenyl diphosphate synthase [EC:2.5.1.30]	0	9
ppk; polyphosphate kinase [EC:2.7.4.1]	0	8
ndk; nucleoside-diphosphate kinase [EC:2.7.4.6]	0	8
nicotinate-nucleotide adenylyltransferase [EC:2.7.7.18]	0	8
ugpQ; glycerophosphoryl diester phosphodiesterase E3.1.4.46,	0	9
oligo-1,6-glucosidase [EC:3.2.1.10]	1	8
sacA; beta-fructofuranosidase [EC:3.2.1.26]	0	8
aminopeptidase [EC:3.4.11.-]	0	7
dipeptidase D [EC:3.4.13.-]	0	7
Xaa-Pro dipeptidase [EC:3.4.13.9]	0	7
carboxypeptidase Taq [EC:3.4.17.19]	0	7
pepC; bleomycin hydrolase [EC:3.4.22.40]	0	7
putative zinc metalloprotease [EC:3.4.24.-]	0	9
CRP/FNR family transcriptional regulator, anaerobic regulatory protein	0	8
yhgE; putative membrane protein	1	9
nagA, AMDHD2; N-acetylglucosamine-6-phosphate deacetylase [EC:3.5.1.25]	0	9
CDA; cytidine deaminase [EC:3.5.4.5]	0	9
acylphosphatase [EC:3.6.1.7]	0	9
menB; naphthoate synthase [EC:4.1.3.36]	0	9
cysK; cysteine synthase A [EC:2.5.1.47]	0	7
aspA; aspartate ammonia-lyase [EC:4.3.1.1]	0	8
galM; aldose 1-epimerase [EC:5.1.3.3]	0	7
manA; mannose-6-phosphate isomerase [EC:5.3.1.8]	1	9
4-oxalocrotonate tautomerase [EC:5.3.2.-]	0	9
pgmB; beta-phosphoglucomutase [EC:5.4.2.6]	0	9
O-succinylbenzoic acid--CoA ligase [EC:6.2.1.26]	0	8
glutamate--cysteine ligase [EC:6.3.2.2]	0	8
branched-chain amino acid transport system permease protein livH & K	0	7
simple sugar transport system ATP-binding protein [EC:3.6.3.17]	0	9
simple sugar transport system permease protein	0	9
leader peptidase (prepilin peptidase) / N-methyltransferase [EC:3.4.23.43 2.1.1.-]	0	9
competence protein ComGD	1	9
competence protein ComGF	0	7
glycerol uptake facilitator protein	0	7
menA; 1,4-dihydroxy-2-naphthoate octaprenyltransferase [EC:2.5.1.74 2.5.1.-]	0	8
O-succinylbenzoate synthase [EC:4.2.1.113]	0	9
2-succinyl-5-enolpyruvyl-6-hydroxy-3-cyclohexene-1-carboxylate synthase [EC:2.2.1.9]	0	8
menaquinone-specific isochorismate synthase [EC:5.4.4.2]	0	9
GNPDA; glucosamine-6-phosphate deaminase [EC:3.5.99.6]	0	9
bglF; PTS system, beta-glucosides-specific IIC component	0	7
celC; PTS system, cellobiose-specific IIA component [EC:2.7.1.69]	0	8
celA; PTS system, cellobiose-specific IIB component [EC:2.7.1.69]	0	8
celB; PTS system, cellobiose-specific IIC component	0	9
manX; PTS system, mannose-specific IIB component [EC:2.7.1.69]	0	9
manY; PTS system, mannose-specific IIC component	0	9
manZ; PTS system, mannose-specific IID component	0	9
SprT-like protein	1	8
ubiquinone/menaquinone biosynthesis methyltransferase [EC:2.1.1.163 2.1.1.201]	0	9
(R,R)-butanediol dehydrogenase / diacetyl reductase [EC:1.1.1.4 1.1.1.303]	0	9
transcriptional regulator of arginine metabolism	0	9
LacI family transcriptional regulator, sucrose operon repressor	0	9
treR; GntR family transcriptional regulator, trehalose operon transcriptional repressor	0	8
trk system potassium uptake protein TrkH	0	7
trk system potassium uptake protein TrkA	0	9
7,8-dihydro-8-oxoguanine triphosphatase [EC:3.6.1.-]	0	8
MUTT, NUDT1, MTH1; 7,8-dihydro-8-oxoguanine triphosphatase [EC:3.6.1.-]	0	7
ATP-dependent DNA helicase RecQ [EC:3.6.4.12]	0	8
ATP-dependent Clp protease ATP-binding subunit ClpE	0	8
arsC; arsenate reductase [EC:1.20.4.1]	1	7
MFS transporter, MHS family, alpha-ketoglutarate permease	0	7
peptidyl-prolyl cis-trans isomerase A (cyclophilin A) [EC:5.2.1.8]	0	8
dld: D-lactate dehydrogenase [EC:1.1.1.28]	0	7
htpX; heat shock protein HtpX [EC:3.4.24.-]	0	9
lplA; lipoate-protein ligase A [EC:2.7.7.63]	0	7
estA; putative tributyrin esterase [EC:3.1.1.-]	0	7
adhE; acetaldehyde dehydrogenase / alcohol dehydrogenase [EC:1.2.1.10 1.1.1.1]	0	9
mrcA; penicillin-binding protein 1A [EC:2.4.1.- 3.4.-.-]	0	7
opuC; osmoprotectant transport system substrate-binding protein	0	8
rluE; 23S rRNA pseudouridine2457 synthase [EC:5.4.99.20]	0	8
K06889	0	7
K06959; uncharacterized protein	0	9
K06966	0	9
K07023; putative hydrolases of HD superfamily	0	9
K07170; GAF domain-containing protein	0	9
luxS; S-ribosylhomocysteine lyase [EC:4.4.1.21]	1	9
K07177; PDZ domain-containing protein	0	8
acm; lysozyme	1	8
bmpA, bmpB, tmpC; basic membrane protein A and related proteins	0	9
dtd; D-tyrosyl-tRNA(Tyr) deacylase [EC:3.1.-.-]	0	8
phoR; two-component system, OmpR family, phosphate regulon sensor histidine kinase PhoR [EC:2.7.13.3]	0	8
phoB1, phoP; two-component system, OmpR family, alkaline phosphatase synthesis response regulator PhoP	0	9
agrC; two-component system, AgrA family, sensor histidine kinase AgrC [EC:2.7.13.-]	0	7
K07729; putative transcriptional regulator	1	8
ytrA; GntR family transcriptional regulator	0	9
PTS-EI.PTSI, ptsI; phosphotransferase system, enzyme I, PtsI [EC:2.7.3.9]	0	8
mtnU; carbon-nitrogen hydrolase family protein	0	8
mtnE, mtnV; aminotransferase [EC:2.6.1.-]	0	9
K08974; putative membrane protein	0	7
tagG; teichoic acid transport system permease protein	0	8
tagH; teichoic acid transport system ATP-binding protein [EC:3.6.3.40]	0	8
zapA; cell division protein ZapA	0	9
tpx; thiol peroxidase, atypical 2-Cys peroxiredoxin [EC:1.11.1.15]	0	9
sugE; quaternary ammonium compound-resistance protein SugE	1	7
murN; alanine adding enzyme [EC:2.3.2.-]	0	7
rihC; non-specific riboncleoside hydrolase [EC:3.2.-.-]	0	8
psiE; protein PsiE	0	8
adhP; alcohol dehydrogenase, propanol-preferring [EC:1.1.1.1]	1	9
cydC; ATP-binding cassette, subfamily C, bacterial CydC	0	8
cydD; ATP-binding cassette, subfamily C, bacterial CydD	0	7
spxA; regulatory protein spx	0	9
tcyL; L-cystine transport system permease protein	1	7
tcyM; L-cystine transport system permease protein	1	7
tcyN; L-cystine transport system ATP-binding protein [EC:3.6.3.-]	1	7
*Numbers show number of species possess the gene.
